# Supplementary material for: Research on the influencing factors and mechanism of AR e-commerce consumers’ purchase intention
Source: PLoS One. 2026 Jun 16;21(6):e0351158. doi: 10.1371/journal.pone.0351158 (PMC13271489; doi:10.1371/journal.pone.0351158)
Supplement: S1 Data — (XLSX) [file pone.0351158.s001.xlsx]

## Sheet: Cleaned Data
Gender	Age	Educational Level	IV1	IV2	IV3	IP1	IP2	IP3	RF1	RF2	RF3	VP1	VP2	VP3	PV1	PV2	PV3	PV4	BA1	BA2	BA3	BA4	PI1	PI2	PI3	PI4
2	2	2	4	5	4	4	4	4	4	5	4	4	5	5	4	5	4	4	3	3	4	3	4	4	5	5
1	2	3	3	3	3	4	4	4	4	4	4	5	4	4	4	2	4	3	3	3	3	3	4	4	3	4
2	3	4	4	5	5	5	5	5	5	5	5	5	5	5	4	5	4	5	5	5	5	5	4	5	5	4
1	3	4	4	3	4	5	4	4	4	4	4	4	3	3	3	3	4	5	3	3	3	3	3	3	2	3
1	4	3	5	5	5	5	5	5	4	5	5	5	5	5	4	4	4	4	5	4	4	4	4	5	4	4
2	2	2	3	3	3	4	4	3	3	3	3	3	3	3	3	3	3	3	3	3	3	3	3	3	3	3
1	3	3	4	5	5	4	5	4	4	5	4	4	5	4	5	5	5	5	5	5	5	5	4	5	5	4
2	3	2	3	3	4	3	3	5	5	3	3	3	4	3	3	4	3	4	2	3	4	4	5	3	4	3
1	2	4	2	2	1	4	4	4	2	2	4	3	3	4	2	4	2	2	3	3	2	2	2	2	1	1
1	1	1	4	4	3	3	4	3	3	4	2	3	2	3	3	2	3	3	3	2	3	2	4	3	3	3
2	3	2	4	4	4	4	4	4	3	4	3	3	3	2	3	3	2	3	3	4	3	3	4	3	2	4
1	2	3	4	3	4	4	3	4	4	4	3	3	4	3	3	2	3	3	3	4	3	3	3	2	3	2
1	2	2	3	4	4	4	4	4	5	4	4	3	2	2	3	2	2	2	3	2	3	2	3	4	3	2
2	2	3	4	4	4	4	4	4	4	4	4	4	4	4	3	4	3	4	3	4	3	4	4	4	4	5
1	1	1	4	5	5	4	4	5	5	4	3	3	4	3	3	4	3	3	3	3	3	3	3	3	3	4
1	3	3	4	3	3	3	3	3	3	3	3	3	3	3	3	3	3	3	3	3	3	3	3	3	3	2
2	2	2	4	4	4	5	5	5	3	3	2	4	3	4	4	4	3	4	4	3	3	3	3	2	3	3
2	1	2	4	3	4	4	3	4	4	3	4	3	4	3	3	4	3	4	4	3	3	3	4	3	3	4
1	2	1	1	1	1	2	2	1	2	2	1	1	1	1	2	1	2	1	2	2	3	2	5	5	2	3
1	3	4	5	5	5	5	4	5	4	5	5	5	4	4	5	4	4	4	4	4	4	4	4	5	4	4
2	2	2	5	5	5	5	4	4	5	5	5	5	5	5	4	5	4	5	4	5	4	5	5	5	5	5
1	3	2	4	3	3	4	4	5	4	4	3	4	3	4	4	3	4	4	4	4	4	3	4	3	3	3
2	3	2	3	4	4	4	4	4	5	4	4	4	3	3	4	3	3	4	5	3	3	4	4	5	3	4
1	3	4	4	5	4	4	4	3	4	3	3	3	3	3	3	4	3	3	3	4	3	3	4	3	2	3
1	3	3	4	3	3	3	4	3	3	4	3	4	4	3	4	4	3	4	4	3	4	4	5	5	4	4
1	3	2	5	4	4	5	4	3	4	3	4	3	4	4	3	4	3	3	4	4	3	3	3	3	3	4
1	3	3	4	4	3	4	3	3	5	3	3	4	3	3	3	4	3	3	3	4	3	3	3	4	2	3
1	3	2	4	3	4	4	4	4	4	4	3	2	3	4	3	4	4	3	4	4	3	4	4	3	3	2
1	1	1	4	4	5	5	5	5	5	5	5	5	5	5	5	5	5	5	5	5	5	5	5	5	5	4
2	2	3	4	5	4	4	5	4	4	5	5	4	3	3	4	3	3	4	4	3	3	3	3	4	4	5
1	3	3	4	4	4	3	3	3	4	3	4	4	3	3	4	3	3	3	3	4	3	4	3	3	3	4
1	2	4	5	4	4	5	4	4	3	4	4	3	4	4	3	4	3	3	3	4	4	3	3	4	4	3
1	2	2	3	3	2	3	4	3	3	3	2	3	2	3	4	3	4	3	4	2	3	2	3	2	3	4
1	3	3	4	3	4	3	4	3	3	4	4	4	4	3	4	3	3	4	4	3	4	4	4	3	3	3
1	3	2	4	3	3	4	3	3	4	3	3	4	3	3	4	3	4	3	4	3	2	3	3	3	2	4
2	2	2	4	3	3	3	4	3	3	3	3	3	2	3	3	2	3	3	3	4	3	3	3	4	3	3
1	2	3	3	4	3	3	3	4	4	3	4	4	3	4	4	3	3	3	4	4	3	3	4	3	3	4
2	2	2	4	3	4	3	3	3	4	3	4	4	3	3	4	3	4	3	4	4	3	3	4	3	4	3
1	3	4	4	3	4	4	4	4	4	3	4	4	4	3	4	4	3	4	4	3	3	3	3	4	3	4
1	2	3	4	4	4	5	4	5	5	5	5	5	5	5	4	5	4	5	4	5	4	5	4	4	5	5
1	2	2	3	4	3	4	4	3	4	3	3	4	3	3	4	3	3	4	3	4	3	3	5	3	3	4
1	1	2	4	3	4	4	4	4	5	4	4	4	3	4	4	3	4	4	5	4	3	4	4	3	3	4
1	2	2	4	4	4	4	3	4	4	4	4	4	3	4	4	4	3	4	4	3	4	4	5	5	3	5
2	3	3	4	4	4	4	3	4	5	4	3	4	4	4	4	3	4	4	5	4	5	3	3	4	3	3
1	3	2	4	3	4	4	4	3	4	3	4	4	4	4	4	3	3	3	4	4	4	3	3	3	3	4
1	2	3	4	4	4	4	3	4	5	5	4	5	4	4	5	3	3	4	5	4	3	3	4	3	3	4
1	2	2	4	5	4	5	4	4	4	4	3	4	3	4	4	3	3	3	4	3	3	3	3	3	3	4
2	3	2	4	3	4	4	3	3	3	2	3	3	3	4	3	3	4	3	3	4	3	3	3	3	4	4
2	2	3	4	4	4	4	4	4	4	4	4	4	4	4	4	4	4	4	4	3	3	4	5	4	3	3
2	4	4	5	5	4	3	4	5	5	4	5	5	5	5	4	5	4	5	5	5	5	5	5	5	5	4
1	2	1	4	4	4	4	3	4	4	3	4	4	3	4	4	3	4	2	4	3	3	3	3	3	2	3
1	2	2	4	3	4	4	4	4	5	3	4	4	3	4	4	3	3	3	4	4	4	3	4	3	4	3
2	4	1	4	3	4	4	4	3	4	4	5	4	5	4	4	4	5	5	5	3	5	5	5	5	4	4
1	2	3	4	3	4	4	4	3	4	4	3	4	3	4	4	4	4	3	4	3	4	3	4	2	3	3
2	2	4	4	4	4	4	4	5	5	5	5	4	5	5	5	5	5	5	5	4	5	5	5	5	5	5
1	2	3	4	4	4	4	3	4	4	3	4	4	3	4	4	4	4	3	4	3	4	3	4	3	2	3
1	2	4	5	5	5	4	3	4	4	3	4	4	4	4	3	4	4	4	5	3	5	3	4	3	4	3
2	2	3	4	5	5	5	5	5	5	5	5	5	5	5	5	5	5	5	4	4	4	5	5	5	5	4
1	1	3	4	3	4	4	4	4	4	3	3	4	3	4	4	3	3	3	5	4	3	3	5	3	3	3
2	2	3	3	3	3	3	3	3	3	3	3	3	3	3	2	3	2	3	2	3	2	3	3	3	3	4
1	3	1	4	4	4	4	4	3	4	3	4	4	3	4	3	3	4	3	3	3	3	3	3	3	3	2
2	2	3	4	3	4	4	3	4	5	4	3	4	3	4	4	3	3	3	4	3	3	3	3	4	3	3
1	3	3	3	3	4	3	3	3	5	3	3	3	3	3	4	4	4	4	4	4	4	4	4	4	4	5
1	2	4	4	4	4	4	4	4	4	3	4	4	3	4	4	3	4	4	3	3	3	3	5	3	3	3
2	2	3	4	4	4	4	4	4	5	4	4	4	4	3	4	4	4	4	4	3	3	3	3	3	3	3
1	2	3	4	4	4	4	3	4	5	3	4	4	4	4	4	3	4	4	4	4	3	4	4	3	3	4
2	2	3	4	4	4	4	3	4	4	4	4	4	4	4	4	3	4	3	3	3	3	3	4	3	3	3
2	3	1	4	3	4	4	3	4	5	3	4	4	4	4	4	4	4	4	4	4	4	5	4	3	4	5
1	2	4	4	4	4	3	3	3	4	4	4	4	4	3	4	3	4	3	3	3	3	3	3	3	3	3
1	2	2	4	4	3	4	3	3	3	3	3	3	3	3	3	4	4	4	3	4	3	3	3	4	3	4
1	2	3	4	4	4	5	5	5	4	3	4	4	3	4	4	3	3	3	3	3	3	3	3	3	3	3
2	2	2	4	4	4	4	5	4	4	4	3	4	4	4	4	3	4	4	4	4	3	4	4	5	4	4
1	3	3	3	4	3	5	5	3	4	5	5	4	4	4	4	4	4	3	5	3	3	4	3	3	3	3
2	2	3	4	3	4	4	3	4	3	3	4	4	4	4	4	4	4	4	4	4	4	3	3	3	3	3
1	2	4	4	4	4	4	4	4	4	3	3	4	4	4	4	3	4	4	4	3	5	4	5	5	4	4
1	3	3	4	5	4	5	4	4	5	4	4	4	4	4	4	4	4	4	4	4	4	3	4	3	3	3
2	2	2	4	4	3	4	4	3	3	4	3	4	4	4	4	4	4	4	3	3	3	3	3	4	3	3
1	4	1	5	4	4	3	4	3	2	2	2	3	4	4	3	5	3	4	1	1	1	2	1	2	1	2
2	3	3	4	4	4	3	3	4	4	3	4	4	4	3	4	4	3	3	4	3	3	3	3	4	3	3
1	3	1	1	3	2	3	1	2	3	1	3	1	1	1	1	1	3	1	2	2	2	1	3	1	3	2
2	2	4	3	4	5	1	1	2	4	4	3	4	4	5	5	5	5	5	3	5	4	5	5	5	5	4
1	3	2	2	2	3	1	1	1	1	2	3	5	4	4	4	5	4	4	2	1	1	1	5	5	4	4
1	2	2	2	3	2	1	2	3	1	3	2	1	3	2	2	2	1	2	3	1	3	2	1	3	3	3
2	2	1	3	4	5	4	4	4	4	4	4	5	5	4	1	3	1	1	5	4	5	5	5	4	5	5
2	3	3	1	2	1	5	4	5	4	4	5	2	2	3	3	5	5	4	4	4	4	4	3	4	4	5
2	2	1	4	3	5	4	5	4	1	2	3	5	4	5	5	4	5	4	2	1	2	2	3	5	5	4
2	2	2	2	1	3	3	5	5	4	5	4	5	4	3	4	5	4	4	5	4	5	5	4	4	5	4
1	4	3	5	5	5	4	4	4	4	5	5	3	5	5	5	4	5	5	1	1	1	2	3	4	5	4
2	2	3	1	3	2	2	3	3	1	2	1	1	3	1	2	3	2	1	2	2	2	1	3	3	3	1
1	2	2	5	4	4	5	5	5	5	5	4	5	4	4	4	4	5	5	2	2	2	2	1	2	1	1
1	4	1	4	5	5	4	4	4	4	5	5	4	5	5	3	5	5	5	4	4	4	5	1	1	3	2
2	3	2	5	5	5	4	5	5	5	4	4	2	2	2	4	4	5	5	5	5	5	5	4	5	5	3
2	2	2	4	4	4	5	4	4	2	1	1	3	4	4	1	2	3	2	4	5	4	4	4	4	5	5
1	3	4	4	5	5	4	5	5	5	4	3	3	4	4	3	4	4	5	5	3	5	5	5	5	5	4
2	2	2	3	1	2	3	1	3	3	1	3	3	1	3	1	3	3	3	3	1	1	1	1	3	3	1
1	3	3	5	5	4	4	5	4	4	5	5	5	5	5	2	1	3	2	5	5	4	5	3	5	3	4
1	2	2	3	5	5	1	2	3	2	2	2	4	4	5	4	4	5	5	4	5	5	5	4	4	4	5
2	3	4	5	5	5	5	4	5	5	4	4	2	3	2	5	5	5	4	4	4	5	4	3	5	5	5
1	4	2	1	1	1	5	4	5	5	3	5	4	5	5	4	4	5	5	2	1	1	1	5	5	5	4
2	2	3	5	5	4	5	4	4	4	5	4	4	4	5	3	4	4	4	2	1	2	2	4	5	4	5
1	2	1	3	4	5	4	4	4	5	4	4	3	4	5	4	4	4	5	4	5	4	5	5	4	3	4
2	4	3	5	5	4	4	5	5	2	2	2	5	5	4	4	4	5	4	3	5	5	4	4	5	4	4
1	3	2	3	4	5	5	5	5	4	4	5	5	4	4	5	3	5	5	5	4	4	5	5	4	4	5
2	3	1	3	4	4	5	4	4	3	4	5	2	2	2	5	4	5	4	3	4	4	5	4	5	4	5
1	2	2	3	4	5	5	4	5	4	5	4	3	1	1	4	3	5	4	3	1	1	2	5	4	5	5
2	3	3	5	4	5	5	3	5	2	1	2	2	1	3	2	3	2	2	3	4	5	4	4	3	4	3
1	3	3	4	5	5	5	5	4	2	1	2	5	4	4	4	5	4	4	3	4	5	4	5	4	4	4
1	2	1	5	3	4	1	3	1	5	4	3	4	4	4	4	5	4	5	5	4	4	5	5	5	5	5
2	3	3	5	5	3	5	5	4	2	1	2	4	4	4	5	5	4	4	4	4	5	4	5	5	5	4
2	3	2	4	5	4	5	5	5	4	4	5	1	2	3	4	4	4	4	5	3	4	5	4	5	5	5
1	3	3	3	4	4	3	5	4	5	4	3	4	4	5	2	2	2	1	4	5	4	4	5	4	4	4
2	2	4	5	4	4	3	1	1	2	3	2	1	2	1	4	5	5	5	4	5	5	4	5	5	4	5
1	2	3	3	4	4	5	4	5	4	5	5	5	4	3	5	4	5	4	2	2	2	2	4	4	4	3
2	2	4	5	5	4	4	4	4	4	3	4	3	4	4	4	3	4	4	4	3	3	4	4	3	3	3
1	2	2	4	5	5	4	5	4	3	1	1	4	5	5	5	5	4	4	5	4	5	5	5	4	3	5
2	4	3	5	4	4	1	1	1	3	5	4	5	5	5	1	2	1	1	5	5	5	5	4	5	4	5
2	2	3	3	3	4	3	3	3	3	4	4	4	3	3	3	4	4	4	3	3	3	3	3	3	3	3
2	3	1	5	5	4	5	4	5	3	4	4	4	4	4	5	4	5	5	3	5	3	4	3	4	5	4
1	2	4	2	2	3	2	3	3	2	2	3	2	3	2	1	2	3	3	2	1	2	1	1	1	3	1
2	3	2	5	5	4	3	4	4	5	5	4	2	2	1	1	1	1	1	4	4	3	4	5	5	4	5
1	2	3	5	5	5	4	5	5	4	4	5	3	5	3	4	4	5	4	4	4	4	5	4	4	4	4
2	3	3	1	3	1	2	3	2	3	1	2	1	2	1	1	2	3	3	2	1	2	1	1	3	3	1
2	3	1	4	4	3	4	4	4	4	3	5	4	4	4	1	2	2	2	5	5	4	5	4	3	1	1
1	2	3	5	4	5	3	1	1	3	5	4	4	5	5	5	5	4	4	5	4	3	5	4	4	4	5
2	2	2	5	4	4	4	5	4	4	5	4	4	3	5	4	5	5	4	4	5	5	4	3	5	3	4
1	3	1	4	4	5	4	4	5	5	4	5	5	4	5	1	2	2	2	4	5	5	3	5	4	4	5
1	2	1	5	4	4	3	5	4	5	4	3	4	4	4	5	4	4	4	5	4	5	4	4	4	5	4
2	3	3	4	4	4	5	4	4	1	1	1	5	4	3	3	4	4	5	3	4	4	5	3	5	4	5
1	2	1	5	4	5	4	4	5	5	5	4	5	4	4	4	4	4	5	5	4	4	5	5	4	4	4
1	3	2	4	4	5	4	5	4	4	5	4	5	5	4	1	2	1	1	4	4	3	4	4	5	5	4
2	2	2	4	5	5	5	4	5	5	5	4	2	3	1	5	4	4	5	5	4	5	5	5	4	4	5
2	2	2	5	4	5	4	5	4	4	5	3	4	4	4	4	4	4	5	4	5	5	3	4	5	5	4
1	3	3	4	4	5	4	5	3	5	5	4	5	3	5	2	2	2	2	5	4	5	4	2	2	2	1
2	3	1	3	1	2	1	2	1	3	3	1	3	1	3	2	3	2	1	1	3	3	3	2	2	2	1
1	2	3	5	5	5	4	4	3	4	4	5	2	1	1	5	4	4	4	5	5	5	3	3	4	4	4
2	2	2	4	4	4	3	5	5	5	4	4	3	4	4	2	1	3	2	3	3	5	3	1	1	2	2
2	2	2	5	5	5	5	4	5	4	5	4	5	4	3	5	5	4	4	5	5	3	3	2	1	2	2
2	3	1	1	1	1	3	3	4	2	1	3	3	4	5	5	4	5	4	3	4	3	4	4	5	5	4
1	4	1	4	4	4	4	4	4	4	5	5	3	5	3	4	5	4	4	3	5	5	5	4	5	5	5
2	3	1	4	5	5	4	5	4	3	5	4	4	4	5	5	4	5	4	4	4	4	5	3	4	5	4
1	2	3	3	3	1	2	3	2	1	2	1	2	3	2	3	3	3	1	1	2	3	3	1	1	3	1
2	2	3	4	4	5	5	5	5	5	5	5	4	4	3	5	5	5	4	3	4	4	5	5	4	4	4
2	2	2	5	5	4	5	4	4	4	4	5	2	1	1	2	1	1	1	5	4	3	4	5	5	4	4
1	4	3	3	1	2	2	3	3	2	2	3	3	1	2	3	2	1	3	1	3	3	3	1	1	3	1
1	3	3	2	1	3	4	5	4	5	4	4	5	3	5	5	4	5	4	5	5	4	5	5	4	4	5
2	3	2	5	3	4	5	4	4	5	5	5	4	5	4	5	5	4	5	5	5	5	3	1	1	1	3
2	2	2	2	2	2	3	1	2	1	1	1	3	1	2	1	2	3	3	3	1	1	1	1	2	3	3
1	3	2	4	4	4	3	5	5	4	4	4	5	4	3	4	4	4	5	4	5	4	5	5	4	5	5
2	4	2	5	4	5	3	3	4	5	5	3	4	5	5	3	5	3	4	5	5	5	3	4	5	5	4
1	2	2	5	5	4	4	4	5	5	5	5	5	5	5	5	4	3	4	4	3	5	4	5	4	5	5
2	2	1	3	4	4	4	4	5	4	5	5	4	3	4	5	4	5	4	5	5	5	4	4	5	4	4
1	3	3	4	5	5	5	3	4	4	5	4	4	4	5	4	4	4	5	2	1	3	2	3	5	3	4
2	2	1	2	3	2	2	3	2	3	1	2	3	3	1	2	2	2	1	3	3	3	1	1	2	3	3
2	3	2	4	4	5	2	3	2	3	3	4	5	5	4	5	4	3	5	4	5	5	5	4	5	4	4
2	2	2	3	1	2	1	3	1	1	3	2	2	3	2	1	2	3	3	3	1	1	1	2	2	1	2
2	3	2	5	5	4	1	1	3	4	5	4	2	2	2	5	5	5	4	2	3	2	2	3	4	3	5
2	2	1	4	4	5	4	5	4	5	4	3	5	5	5	3	4	5	4	4	3	4	5	5	5	5	4
1	3	3	2	1	1	5	5	5	4	4	4	4	4	4	5	4	4	5	3	5	3	4	4	4	4	4
1	2	2	5	5	4	4	4	4	1	2	1	5	4	4	4	4	4	5	4	4	5	5	5	3	5	5
2	3	3	3	4	3	5	4	4	5	5	3	1	2	1	5	4	5	5	4	4	5	5	4	5	5	4
1	2	3	4	5	5	2	3	1	4	5	5	5	5	4	2	2	2	2	3	4	5	4	5	5	4	4
2	3	1	2	3	3	2	2	2	1	3	2	3	1	2	3	3	3	1	1	3	3	1	2	2	2	1
1	2	2	1	3	1	2	2	3	1	3	1	1	1	1	1	3	3	1	1	3	3	3	3	1	2	1
1	3	3	3	3	2	2	3	2	3	3	3	3	3	3	3	3	3	3	4	3	2	4	3	4	3	3
2	2	2	1	2	1	4	5	4	4	5	4	3	4	4	4	4	4	4	5	4	3	4	4	5	4	4
1	3	1	5	4	5	5	5	3	5	3	4	5	4	5	4	5	5	3	2	1	2	2	4	3	5	4
1	2	1	1	2	1	1	3	2	2	3	2	2	3	2	1	1	3	1	2	3	2	1	1	2	3	2
1	3	2	4	4	3	4	4	5	3	4	5	2	1	2	4	4	5	5	4	4	5	5	2	1	2	2
2	2	1	5	4	5	5	4	4	5	4	5	3	5	3	5	4	5	4	5	4	4	5	4	4	5	4
1	3	2	3	2	3	2	2	3	1	3	1	1	2	3	2	1	2	1	1	3	3	1	3	3	3	1
2	4	1	4	4	5	1	1	3	5	5	4	5	4	4	5	5	5	4	3	5	5	4	5	4	4	5
2	4	1	4	4	5	5	4	5	5	4	5	5	5	4	4	5	5	5	5	4	5	5	5	4	5	4
1	3	1	5	5	4	5	5	4	3	5	4	5	5	4	2	1	1	1	4	5	4	5	2	1	2	2
2	2	1	5	4	5	3	4	5	1	2	2	1	2	1	5	5	5	4	2	3	2	2	3	4	5	4
1	2	2	4	5	4	4	5	4	4	5	4	3	5	5	4	4	4	4	4	4	5	4	5	4	3	4
2	4	2	5	5	5	5	4	4	4	4	5	5	4	5	2	3	2	2	1	2	1	1	4	5	4	4
1	2	3	4	5	5	4	4	5	4	4	4	5	4	3	4	4	5	4	3	4	4	5	4	5	5	5
2	4	2	3	1	2	3	2	2	3	2	2	1	3	2	1	2	3	2	3	3	3	1	2	2	1	2
2	2	4	3	1	2	2	3	2	3	1	2	1	1	1	1	2	3	3	1	1	3	1	2	2	1	2
1	3	1	2	1	3	3	4	5	4	5	4	5	4	5	5	4	3	5	5	4	4	5	2	1	1	2
1	2	2	4	4	5	4	5	4	2	2	2	5	5	3	5	5	5	4	1	1	1	3	5	5	3	4
2	3	3	1	3	2	2	2	3	2	3	2	3	1	2	3	3	3	1	3	3	3	1	1	2	3	3
1	3	1	5	5	4	5	4	4	3	4	4	5	4	5	4	4	5	4	3	5	5	5	4	4	5	5
1	4	4	1	1	1	1	1	1	3	2	3	2	3	3	1	2	3	3	1	1	3	1	2	2	1	2
1	2	4	4	4	5	5	5	5	3	4	4	5	4	4	5	5	4	4	5	4	3	4	2	1	2	2
2	3	2	3	2	2	3	1	2	1	2	1	3	1	2	1	3	3	3	1	3	3	1	1	2	3	3
1	2	3	5	5	4	4	3	5	5	5	4	5	4	5	4	3	4	3	5	5	5	4	4	5	5	5
1	4	3	1	1	3	5	5	4	5	5	5	4	5	5	5	5	5	5	5	4	4	5	5	4	4	4
1	2	4	5	3	4	4	4	5	5	4	3	5	4	5	4	5	5	5	3	4	4	5	1	1	1	3
2	2	1	3	4	4	5	5	4	4	3	5	5	4	5	4	3	5	4	5	4	3	4	4	5	4	4
1	3	4	1	3	1	1	2	1	2	3	2	1	3	2	1	1	3	1	2	2	1	2	3	3	3	1
1	2	2	4	5	4	4	5	4	4	4	5	4	5	5	5	4	4	4	5	4	5	5	2	1	2	2
2	3	1	3	3	1	3	3	1	1	2	3	3	2	3	3	3	3	1	1	1	3	1	1	3	3	1
2	2	1	2	3	3	3	1	2	1	3	1	3	1	2	1	2	3	2	2	3	2	1	2	3	2	1
1	2	3	2	1	2	4	4	4	5	5	4	2	3	2	4	5	4	4	5	5	4	5	2	1	1	2
2	3	2	1	1	1	3	5	4	4	5	4	5	4	4	3	4	5	4	4	5	5	3	3	5	5	5
1	4	4	3	3	1	3	2	3	3	2	2	2	3	2	3	2	1	3	1	1	3	1	2	3	3	3
1	2	2	4	5	4	1	1	2	4	5	5	4	5	4	5	4	3	5	4	4	5	5	5	5	4	5
2	2	1	3	4	5	4	4	4	1	1	3	5	4	4	3	4	4	5	5	4	5	5	5	5	5	4
1	2	3	4	4	5	4	4	3	4	3	5	5	5	4	5	5	5	4	4	5	4	5	3	4	4	4
2	2	2	5	5	4	4	5	4	4	4	4	3	4	5	1	1	2	2	3	3	5	3	2	2	1	1
2	4	1	4	5	5	5	5	4	2	1	2	3	5	4	5	4	5	5	5	4	5	5	1	2	1	2
1	2	3	5	5	3	5	5	3	4	5	4	5	4	5	5	4	5	4	4	5	5	5	4	5	5	4
1	2	2	5	4	5	5	3	5	5	4	5	3	4	4	5	4	3	5	5	5	5	5	1	1	3	1
2	3	4	4	5	5	4	4	4	5	4	5	5	4	4	5	3	4	5	4	5	5	4	3	4	4	4
1	2	1	4	3	5	3	5	3	4	4	4	4	4	5	5	4	3	4	2	3	1	2	2	1	1	1
2	2	1	5	4	5	4	4	4	4	4	5	5	5	5	4	4	4	5	4	5	4	4	5	4	4	5
2	4	3	1	3	2	3	1	2	2	3	3	2	3	2	1	2	3	2	3	1	1	1	1	3	3	3
1	4	2	5	4	5	5	5	5	4	5	5	5	4	4	5	4	4	5	2	2	1	1	4	5	4	4
2	3	2	4	4	5	5	5	5	5	4	4	4	5	5	3	4	3	4	5	4	3	5	5	5	4	5
2	4	4	5	5	4	3	4	4	4	4	4	4	4	5	2	3	2	2	2	3	2	2	5	4	3	4
1	2	1	4	5	4	4	4	5	5	4	4	2	2	2	5	4	4	5	3	1	1	2	4	5	4	4
1	2	2	4	4	4	3	4	5	5	5	4	5	5	4	4	4	5	5	1	1	1	2	5	4	4	5
2	3	3	5	4	4	3	4	4	2	1	2	4	5	5	1	1	1	2	5	5	5	5	4	5	5	4
2	3	3	5	5	3	5	5	5	4	5	5	2	3	1	2	1	2	2	5	4	4	4	3	4	4	5
1	2	2	5	5	4	5	5	4	4	4	5	5	4	4	1	2	1	1	3	4	5	5	5	5	4	4
2	3	3	4	4	5	4	5	4	5	5	4	4	4	5	4	4	4	4	4	3	5	4	3	4	4	5
2	2	3	1	2	1	3	5	4	4	5	5	4	4	4	5	4	3	5	5	4	5	4	2	2	2	1
2	3	2	2	3	3	3	2	2	2	2	3	3	1	2	1	3	3	3	3	3	3	1	2	1	3	2
1	2	1	1	1	1	1	3	2	3	1	2	2	3	3	1	1	3	1	2	3	2	1	1	1	3	1
2	3	2	2	2	2	2	3	2	1	3	1	1	3	1	2	1	2	1	2	2	2	1	2	1	2	1
1	2	1	1	1	1	2	1	3	5	4	5	5	5	4	4	4	5	4	4	4	5	5	5	4	5	4
2	3	3	5	5	5	3	4	4	3	4	4	5	5	4	1	1	1	2	3	4	4	5	5	5	4	5
1	4	2	5	4	4	5	4	5	2	2	2	4	4	5	4	3	5	4	4	5	5	4	5	5	5	4
1	3	3	1	3	2	2	2	3	3	1	2	2	2	3	2	2	1	2	2	2	2	1	3	2	1	3
2	2	1	4	4	4	5	5	4	5	5	5	4	5	4	4	4	4	4	2	2	2	1	5	4	3	3
1	2	1	4	5	5	2	2	2	3	4	5	3	4	4	1	3	1	1	4	4	5	4	2	2	3	2
2	3	2	5	5	5	5	3	5	1	1	3	5	5	5	1	1	1	2	5	5	4	5	5	5	5	4
2	3	2	5	4	4	3	4	3	4	5	5	3	3	5	4	5	4	5	4	4	5	5	5	4	4	3
2	4	4	4	4	5	5	4	3	5	4	5	3	1	1	5	5	3	4	5	5	3	5	4	5	4	4
1	3	3	5	4	3	1	2	2	5	3	5	5	3	4	4	4	5	5	3	4	5	4	5	5	5	5
2	2	2	1	1	1	2	2	2	3	2	2	3	1	2	3	1	1	1	3	1	1	1	2	2	1	2
2	3	3	4	4	3	2	1	2	5	4	5	1	1	3	4	5	5	4	5	4	3	3	2	1	3	2
2	4	2	3	1	1	4	4	5	4	4	5	3	5	5	3	4	5	4	5	4	4	4	5	5	4	4
1	4	3	3	3	1	2	3	2	1	3	1	2	3	2	3	3	3	1	3	3	3	1	3	1	1	1
1	2	2	4	4	4	5	4	4	2	1	2	5	4	5	5	3	4	5	5	5	4	5	5	4	5	4
2	4	4	4	4	5	4	4	3	3	4	4	4	4	5	4	4	5	5	4	5	4	4	5	5	5	5
2	2	3	1	1	1	3	1	2	1	3	2	2	2	3	1	2	3	3	2	1	2	1	2	1	2	1
1	3	3	2	2	3	2	3	3	3	2	2	2	3	2	3	1	2	1	2	1	3	2	3	3	3	1
1	4	1	4	4	5	1	1	1	1	1	3	5	4	3	5	4	4	5	4	5	5	5	5	5	5	5
2	4	4	2	1	2	2	1	3	5	4	4	5	4	5	5	5	4	5	5	4	3	4	3	4	4	4
1	2	4	4	4	5	3	1	1	4	4	5	5	4	5	4	5	5	5	4	4	5	4	5	5	4	5
2	3	2	3	3	1	3	1	2	2	3	3	2	3	2	3	1	1	1	2	1	3	2	3	2	1	3
1	2	3	4	4	5	4	5	5	2	2	2	5	4	3	3	4	5	4	4	5	4	5	2	1	2	2
2	3	4	4	5	5	4	5	5	4	4	4	4	5	5	1	2	2	2	2	1	1	1	2	2	2	1
1	2	3	5	5	5	4	4	4	3	5	5	4	4	5	2	2	2	2	4	4	5	4	5	5	5	4
1	4	1	5	5	4	5	4	3	5	3	5	1	2	1	5	4	3	5	4	4	5	4	3	5	4	5
2	2	2	4	3	4	5	4	4	3	5	5	5	4	4	5	5	5	4	5	3	5	5	4	4	5	4
1	4	4	4	5	4	3	2	2	4	3	4	5	5	5	4	4	4	5	5	5	5	4	5	3	5	5
2	4	2	4	4	4	5	4	5	5	5	5	2	1	2	4	5	5	3	1	1	2	2	5	4	5	5
1	3	3	3	3	4	4	3	4	3	3	3	3	4	3	3	3	4	4	4	3	3	3	4	3	3	3
2	2	1	5	4	5	2	1	1	4	4	5	5	5	4	3	5	4	5	5	5	5	4	2	2	1	1
1	2	1	4	5	4	4	4	4	5	4	3	5	5	5	5	5	5	5	1	1	1	1	3	5	3	4
2	4	2	3	4	3	5	5	4	1	1	1	1	2	2	4	4	5	5	5	5	3	3	5	5	5	5
2	2	1	5	4	5	5	5	4	5	5	4	3	5	3	3	4	4	5	5	4	4	5	4	5	5	4
1	3	1	4	4	3	4	4	4	5	5	4	4	5	4	4	3	5	4	4	4	4	5	5	5	4	5
1	2	1	2	2	2	4	4	4	4	4	4	4	4	4	5	4	4	4	1	1	3	1	5	4	4	4
2	3	2	5	4	5	4	4	4	2	1	3	3	5	3	2	1	1	2	3	4	4	5	5	5	5	4
1	4	3	3	5	4	5	5	5	5	5	4	4	4	4	4	4	5	4	4	4	5	4	5	4	4	5
1	2	3	5	4	4	3	5	3	4	5	5	5	4	4	3	4	4	5	5	4	4	3	5	4	4	4
2	3	4	4	5	5	1	1	1	3	4	4	5	3	4	3	5	3	4	3	5	3	4	4	5	5	4
2	4	1	2	2	3	1	3	2	1	3	1	1	2	3	1	3	3	1	3	3	3	1	1	3	3	1
1	2	1	3	1	2	3	1	2	1	2	1	1	2	3	3	1	3	2	3	1	2	1	3	1	2	1
1	3	1	5	4	4	5	3	5	4	4	5	1	3	1	5	4	5	4	5	5	5	4	5	4	4	3
1	2	1	5	5	3	5	4	4	5	5	3	4	4	4	4	4	5	5	5	5	3	3	1	1	1	1
2	2	3	3	1	1	4	5	4	5	4	4	3	1	1	5	4	5	3	5	4	4	5	3	5	5	5
2	3	3	3	4	4	5	5	5	4	4	5	1	1	1	3	4	4	5	5	5	4	4	5	4	5	4
1	2	2	5	5	4	5	4	4	4	5	5	5	4	5	5	5	5	4	1	1	1	3	3	4	4	4
1	2	3	3	3	4	4	5	5	4	5	4	4	5	5	4	4	3	5	4	4	5	5	5	4	5	5
2	4	1	1	3	2	3	3	1	2	3	3	1	3	2	3	3	3	1	2	2	2	1	2	2	1	2
1	2	2	2	2	2	4	4	4	5	4	4	5	4	5	4	4	5	5	3	4	4	5	5	5	4	5
1	3	2	3	1	2	2	2	3	1	2	3	1	2	1	3	1	3	2	3	1	2	1	1	3	3	3
1	2	4	3	1	2	3	1	2	2	2	3	2	3	3	2	3	3	3	3	1	1	1	2	2	2	1
2	3	2	3	4	4	5	5	5	5	4	4	4	4	4	3	4	4	5	4	5	5	4	2	2	2	1
2	4	4	5	5	4	5	4	5	4	5	5	4	5	4	4	5	5	5	5	5	5	3	5	5	5	4
1	2	3	3	4	5	3	5	5	2	2	1	5	4	4	5	4	4	5	4	5	4	4	5	5	4	5
2	2	1	4	5	4	2	2	2	5	4	5	5	5	4	1	2	3	2	3	4	5	4	5	4	4	3
1	3	1	5	4	5	4	4	4	3	4	4	5	5	4	2	2	3	2	4	5	4	5	5	5	5	5
2	4	1	5	5	5	4	4	5	3	4	5	4	4	5	1	3	1	1	1	1	1	3	4	4	4	5
2	2	3	5	5	4	4	5	5	4	4	4	3	1	1	4	5	5	4	1	2	2	2	5	5	5	4
1	2	2	2	2	1	2	2	2	5	3	4	5	5	5	1	1	1	2	5	5	4	5	5	4	3	5
1	4	2	3	5	3	5	4	3	4	4	4	5	5	4	5	5	5	4	2	1	3	2	5	5	5	5
1	2	2	5	5	5	5	4	4	1	2	2	2	2	3	5	5	5	4	1	1	1	3	2	1	1	1
1	4	1	3	1	2	3	1	2	2	3	2	1	1	1	3	1	1	1	2	3	3	3	2	1	2	2
2	2	1	2	1	1	2	4	4	5	5	5	4	4	5	5	4	4	5	5	5	4	4	1	1	1	1
2	3	4	4	4	4	4	4	4	3	4	3	3	3	3	4	4	4	4	3	3	3	3	2	3	2	2
1	3	3	4	4	4	4	4	4	4	3	3	3	4	3	3	3	3	3	3	3	3	3	3	3	3	3
2	4	2	5	4	5	5	4	4	4	4	5	4	5	5	5	5	5	5	5	5	5	5	4	4	5	4
2	3	4	5	4	5	4	5	4	4	5	4	4	4	4	5	5	5	5	4	4	5	5	4	5	5	4
2	2	3	5	4	5	4	5	5	4	5	4	4	5	5	4	5	5	5	5	5	5	5	4	4	4	5
2	3	3	5	5	5	4	5	4	4	5	5	5	5	5	5	5	5	5	5	5	5	5	5	5	5	5
2	2	4	5	5	5	4	5	5	5	5	5	5	5	5	5	5	5	5	5	5	5	5	5	5	5	5
1	3	3	3	3	3	5	5	4	4	4	4	4	2	2	2	4	2	2	4	4	4	4	3	4	4	3
2	3	2	5	4	4	4	4	4	4	5	5	5	5	5	5	5	5	5	5	5	5	5	5	5	4	4
1	2	2	4	4	5	4	4	5	5	4	5	5	5	4	5	4	4	5	5	5	4	4	5	5	4	5
1	3	3	4	5	4	5	4	4	4	4	5	4	4	5	4	4	5	5	4	4	5	5	4	5	5	4
2	3	2	4	4	5	5	4	5	4	4	5	4	5	4	4	4	4	5	4	4	5	5	4	4	5	5
2	2	2	5	5	5	4	4	4	5	5	5	5	5	5	4	4	4	4	5	5	5	5	5	5	5	4
1	2	2	4	4	5	4	5	4	4	4	5	5	5	5	5	5	5	5	4	4	5	5	5	5	5	5
2	4	4	4	4	5	4	5	5	4	5	5	4	4	5	5	5	5	5	4	4	4	5	5	5	5	4
1	2	3	3	5	4	5	4	4	5	5	5	5	5	5	4	5	5	5	5	5	5	5	5	5	5	5
2	3	3	4	5	5	5	4	5	5	5	4	5	5	4	4	4	4	5	4	5	5	5	5	4	5	4
2	2	4	3	5	5	5	5	4	4	5	5	4	4	5	5	5	5	4	4	5	4	5	4	5	5	4
1	3	3	5	5	5	5	5	5	5	5	5	5	5	5	5	4	5	4	5	5	5	5	5	5	5	5
2	2	2	4	4	4	5	4	5	4	4	4	5	5	5	4	4	5	5	5	5	5	4	5	5	5	4
1	3	3	5	5	5	5	4	5	5	5	5	5	5	5	5	5	5	5	5	5	5	5	5	5	5	5
2	2	2	5	4	4	4	5	4	4	5	4	4	4	5	4	5	5	5	5	4	4	5	5	4	4	4
2	2	2	5	5	5	4	4	5	5	4	5	5	5	5	4	4	5	5	4	4	5	5	4	4	5	5
1	3	3	5	4	5	4	5	4	5	5	5	5	5	5	4	5	5	5	5	4	5	5	5	5	5	5
2	3	2	4	5	5	4	4	5	5	4	5	4	4	5	4	5	4	4	4	4	4	4	4	4	4	4
2	2	3	4	5	4	4	5	4	4	5	4	5	5	4	5	4	5	5	5	4	5	5	5	5	4	5
1	3	2	4	5	5	4	4	5	5	4	5	5	4	5	5	5	4	4	5	5	5	4	4	5	5	4
2	2	3	4	5	5	4	5	5	5	4	5	5	4	5	4	4	5	5	4	4	5	5	5	5	5	4
2	3	4	4	5	4	5	4	4	4	4	5	4	5	5	4	4	4	5	5	5	5	5	4	5	4	5
1	2	3	5	4	5	5	5	4	4	5	5	4	5	4	5	5	4	4	4	4	5	5	5	5	5	4
2	3	2	5	5	4	5	5	5	5	5	5	5	5	5	5	5	5	5	5	5	4	4	5	5	5	5
2	2	2	5	5	5	5	5	5	5	5	5	5	5	4	5	5	5	4	4	5	5	5	5	5	5	4
1	3	2	4	4	5	5	4	5	4	5	4	4	4	5	5	5	5	5	4	5	5	5	5	5	5	5
2	2	2	3	5	5	5	5	4	5	4	5	5	5	5	5	5	5	5	5	4	4	5	5	5	5	5
1	2	2	4	5	4	5	4	5	5	5	4	5	5	5	5	4	4	5	4	5	5	5	4	4	5	4
2	3	2	4	5	5	4	5	5	5	5	5	5	4	4	5	5	5	5	5	5	4	4	5	5	5	5
2	2	3	4	4	4	5	4	5	5	5	5	4	5	5	4	5	5	4	5	4	4	4	4	5	4	4
2	3	4	5	5	5	4	4	4	5	5	5	5	4	4	4	5	4	5	4	4	5	4	4	4	4	5
2	2	4	4	4	4	5	5	5	4	4	4	5	5	5	5	5	5	5	5	4	5	5	5	4	4	4
2	3	3	4	5	4	4	4	4	5	4	5	5	5	5	4	4	4	4	5	5	5	5	4	4	4	5
1	2	2	4	4	3	4	3	3	3	3	4	4	4	4	3	3	3	3	4	3	3	3	3	3	3	3
2	2	3	5	4	4	4	5	4	4	5	4	5	5	5	5	5	5	5	5	5	4	5	5	5	4	4
1	3	2	5	4	5	5	4	5	5	5	5	5	5	5	4	5	4	5	4	4	4	4	5	5	5	5
2	3	4	5	5	5	4	4	5	5	5	5	5	5	5	5	5	5	5	4	5	5	5	5	5	5	4
2	3	3	4	4	4	5	5	5	4	4	4	5	5	5	5	5	5	5	5	5	5	5	4	4	4	4
2	2	1	5	4	5	5	5	4	5	4	5	5	5	4	5	5	4	5	5	5	5	5	5	4	5	5
1	3	2	4	5	4	4	5	4	4	5	4	4	5	5	5	5	5	5	4	5	5	5	5	5	5	4
2	2	3	5	5	4	4	5	4	4	5	4	5	5	5	5	4	5	4	5	4	5	4	5	5	5	5
2	3	3	4	5	5	5	5	5	5	5	5	5	5	5	5	5	5	5	5	5	5	5	5	5	5	4
2	2	3	5	5	5	4	5	4	5	5	5	5	5	5	4	5	4	5	4	5	4	5	5	5	5	5
2	3	2	4	5	5	4	5	5	5	4	4	4	5	5	4	5	5	5	4	5	5	5	4	5	5	4
2	2	3	5	5	5	5	5	4	5	5	5	5	5	5	4	4	4	4	4	4	4	5	5	5	5	5
2	3	4	4	5	5	5	4	5	5	5	5	4	5	4	5	5	5	4	5	5	5	4	4	5	4	5
2	3	3	4	5	4	4	5	4	5	5	5	4	5	4	4	5	5	5	4	5	5	4	4	5	4	4
1	2	2	5	4	5	5	4	5	5	5	5	5	5	5	5	5	5	5	5	5	5	5	5	5	5	5
2	3	2	4	4	5	5	4	5	5	4	4	5	4	5	5	4	5	4	4	5	4	5	4	5	5	4
2	2	2	4	5	5	4	4	4	5	5	5	4	4	4	5	5	5	5	5	5	5	5	5	5	5	5
2	3	3	5	5	5	4	5	4	4	5	4	5	4	5	4	5	5	4	5	5	4	5	4	5	4	4
1	2	2	5	5	5	4	5	5	4	4	5	5	5	4	4	5	4	5	4	5	4	5	5	5	5	5
2	3	2	4	5	5	5	4	5	5	5	4	4	5	5	4	4	5	5	5	5	4	5	4	5	5	4
2	3	3	5	5	4	4	5	4	5	4	5	5	5	4	4	5	4	5	4	5	5	4	5	5	4	5
2	2	2	4	5	4	5	5	4	5	4	5	5	4	5	5	5	4	5	4	5	5	5	5	4	5	4
1	3	4	5	5	5	5	4	5	5	5	5	5	5	5	5	5	5	5	5	5	5	5	5	5	5	5
1	2	3	5	4	5	5	5	4	5	4	5	5	5	4	5	5	5	5	5	5	5	5	5	4	5	4
2	3	3	5	4	5	5	4	4	5	5	4	4	5	4	5	5	5	5	4	5	5	5	5	5	4	5
2	2	3	4	4	5	5	4	5	4	5	4	5	5	4	4	5	4	5	5	4	5	5	4	5	5	4
2	3	3	5	4	5	5	5	4	4	5	4	4	5	4	4	5	5	5	5	5	5	5	4	5	5	5
2	3	4	5	5	5	4	5	5	5	5	5	5	5	5	5	5	5	5	4	5	5	5	4	5	5	5
2	2	3	4	4	5	4	5	4	5	5	4	5	5	4	4	5	5	4	5	4	5	4	4	5	5	4
2	3	4	5	4	5	5	4	5	5	5	4	5	5	4	5	4	5	4	5	4	5	4	5	4	5	5
2	2	3	4	5	4	5	5	4	4	5	4	5	5	5	5	4	5	4	4	5	4	5	5	5	4	4
2	3	3	5	4	5	5	4	4	4	5	4	4	5	4	4	5	5	4	5	4	5	4	4	5	5	4
2	2	3	5	4	4	4	4	5	5	4	5	5	4	5	5	5	4	4	4	5	4	5	4	4	5	5
2	3	4	4	4	5	5	5	4	4	5	4	4	5	5	5	4	5	5	5	4	5	4	5	5	5	4
2	2	3	5	4	5	5	4	4	4	5	4	4	5	5	5	4	5	4	4	5	4	5	4	4	5	4
2	3	2	4	5	5	5	4	5	5	5	5	5	5	5	5	5	5	5	5	5	5	5	4	5	4	5
2	2	3	5	4	5	4	5	4	4	5	4	5	4	5	4	5	4	5	5	4	5	4	5	5	4	5
2	3	2	4	3	4	3	4	3	3	4	3	3	4	4	4	4	4	4	4	4	4	4	4	4	4	4
2	2	3	4	5	4	4	4	5	4	5	4	4	5	4	4	5	5	4	5	4	5	4	5	5	5	4
2	2	2	4	5	4	5	4	5	4	5	4	4	5	4	5	4	5	4	4	5	4	5	4	5	4	5
2	3	3	5	4	5	4	5	4	4	5	4	4	4	5	4	5	4	5	5	4	5	4	5	5	4	5
2	2	2	4	5	4	5	4	5	4	5	4	5	4	5	5	4	5	4	4	5	4	5	4	4	5	4
2	3	3	5	4	5	4	5	4	5	4	5	4	5	4	5	4	5	4	4	5	4	5	5	4	5	4
2	2	2	4	5	4	5	4	5	4	5	4	4	5	4	4	5	4	5	5	5	5	4	4	5	4	5
2	3	3	5	4	5	4	5	4	4	5	4	4	5	4	5	4	5	4	5	5	4	5	5	4	5	4
2	2	3	5	5	4	5	4	5	5	5	4	4	5	4	4	5	4	5	4	5	4	5	4	5	5	5
1	2	3	4	5	4	5	4	5	4	5	4	5	4	5	4	5	4	5	5	5	5	4	5	5	5	4
2	3	3	4	5	4	4	5	4	5	4	5	4	5	4	5	4	5	4	4	5	4	5	4	4	5	5
2	2	2	5	5	5	5	4	5	4	4	4	4	5	4	4	5	4	5	4	5	4	5	5	4	5	4
2	2	3	4	5	4	5	4	5	4	5	4	5	4	5	4	5	4	5	5	4	5	5	4	5	4	5
2	3	2	5	4	5	4	5	4	4	5	4	4	5	4	5	4	5	4	4	5	4	5	5	4	5	4
2	2	3	4	5	4	4	5	4	5	5	4	4	5	4	5	4	5	4	4	5	4	5	4	5	4	5
2	3	3	4	5	4	5	4	5	4	5	5	5	4	4	4	5	4	5	5	4	5	4	4	5	4	5
2	3	2	4	5	4	5	4	5	5	5	4	4	5	4	4	5	4	5	5	5	4	5	5	4	5	4
2	2	2	4	5	4	5	4	4	5	5	4	4	5	5	4	5	4	5	5	4	5	4	5	4	5	4
2	3	2	5	4	5	5	4	5	5	4	5	5	4	5	5	4	5	4	5	4	5	4	4	5	4	5
2	2	3	4	5	4	5	4	4	4	5	5	5	4	5	5	4	5	5	4	5	4	5	5	4	5	4
2	3	2	4	3	3	4	3	4	3	4	3	3	4	3	3	4	3	4	4	3	4	3	3	4	3	4
2	2	3	4	5	5	5	4	5	4	5	4	5	4	5	4	5	4	5	5	4	5	4	4	5	4	5
2	3	2	4	5	4	5	4	5	5	4	5	5	4	5	5	4	5	4	4	5	4	5	4	5	5	4
2	2	2	4	5	4	5	4	5	4	5	4	5	4	5	4	5	4	5	4	5	4	5	5	4	5	4
2	3	3	5	4	5	4	5	4	5	4	5	4	5	4	4	5	4	5	5	4	5	4	4	5	4	5
2	2	2	5	4	5	4	5	4	5	4	5	4	5	5	5	4	4	5	4	5	5	4	4	5	4	5
2	2	3	4	5	4	5	4	5	4	5	4	4	5	4	4	5	4	5	5	4	5	4	4	5	5	4
2	3	2	4	4	4	4	4	4	4	4	4	4	4	4	5	4	5	4	5	4	5	4	4	5	4	5
2	2	3	4	5	5	5	4	5	4	5	4	5	4	5	4	5	4	5	5	4	5	4	4	5	5	5
2	3	4	4	5	4	5	4	4	4	5	4	5	4	5	4	5	5	4	4	5	4	5	5	5	5	5
2	2	3	4	5	5	5	4	5	4	5	4	4	5	5	4	5	4	5	5	4	5	4	4	5	4	5
2	3	3	5	4	5	4	5	4	5	4	5	4	5	4	4	5	4	5	5	4	5	4	5	4	5	4
2	2	4	5	4	5	4	5	5	4	5	4	4	5	4	5	4	5	5	4	5	4	5	5	4	5	4
2	3	3	5	5	5	5	5	4	5	5	5	5	5	5	4	5	4	5	5	4	5	4	4	5	4	5
2	2	3	4	5	4	5	4	4	4	5	4	4	5	4	4	4	5	5	4	5	4	5	4	5	4	4
2	3	2	4	5	4	5	4	5	4	5	4	5	4	5	4	5	4	5	5	4	5	4	4	5	4	5
2	2	2	4	5	4	5	4	5	4	5	5	5	4	5	4	4	5	4	5	4	5	4	4	5	4	5
2	2	3	5	4	5	4	5	4	5	4	5	4	5	4	4	5	4	5	4	5	4	5	5	4	5	4
2	2	2	4	4	5	4	4	4	5	4	5	4	5	4	5	4	5	4	4	5	5	4	4	5	4	5
2	3	2	5	4	5	4	5	4	5	4	5	4	5	4	5	4	5	4	5	5	4	5	5	4	5	4
2	2	3	5	4	5	4	5	4	5	4	5	4	5	4	5	4	5	4	4	5	4	5	4	5	4	5
2	3	2	4	5	4	5	4	5	4	5	4	5	4	5	4	5	4	5	5	4	5	4	4	5	4	5
2	2	4	3	3	4	3	4	3	4	3	4	3	4	3	3	4	3	4	4	3	4	3	3	4	3	4
1	2	3	4	5	4	5	4	4	4	5	4	4	5	4	5	4	5	4	4	5	4	5	5	4	5	5
2	2	3	4	5	4	5	4	5	4	5	4	5	4	5	4	5	4	5	5	4	5	4	5	4	5	4
2	3	3	4	5	4	4	5	4	4	5	4	5	4	5	5	4	5	4	4	5	5	4	4	5	4	5
2	2	2	4	5	4	4	5	5	4	4	5	4	5	4	4	5	4	5	5	4	5	5	5	5	4	4
2	2	3	5	5	4	4	4	5	5	4	5	4	5	4	4	5	4	5	5	4	5	4	4	5	4	5
2	2	3	4	5	4	5	4	5	4	5	4	5	4	5	4	5	4	5	4	4	5	4	4	5	4	4
2	2	4	5	4	5	4	5	4	4	4	5	5	5	4	4	4	5	5	5	5	4	5	5	5	5	5
2	2	3	4	5	5	4	5	4	5	4	5	4	5	4	5	4	5	4	4	5	5	4	4	5	4	4
2	2	4	4	5	4	5	4	5	4	5	4	5	4	5	4	5	4	5	5	4	5	4	4	5	4	5
2	3	4	4	5	4	4	5	4	4	5	4	4	5	4	5	4	5	4	4	5	4	5	5	4	5	4
2	2	3	4	5	4	5	4	4	4	5	4	5	4	5	4	5	4	5	5	4	5	5	5	5	5	4
2	3	2	4	5	4	4	4	5	4	5	4	5	5	4	4	5	4	5	5	4	5	4	4	5	4	5
2	2	2	5	4	5	4	5	4	5	4	5	4	5	4	4	5	4	5	4	5	4	5	5	4	5	4
2	3	3	4	3	4	3	4	5	4	3	5	3	4	3	4	5	5	4	5	4	4	5	5	4	5	5
2	2	2	4	5	4	5	4	5	4	5	4	5	4	5	4	5	4	5	4	5	4	5	5	4	5	4
2	3	3	5	4	5	4	5	4	5	4	5	4	5	4	5	4	5	4	4	5	5	4	5	4	5	4
2	2	3	4	5	4	5	4	5	4	5	4	5	4	5	4	5	4	5	5	4	5	5	4	5	4	5
2	2	3	5	4	5	5	4	4	4	5	4	5	4	5	4	5	4	5	5	4	5	4	4	5	4	4
1	2	4	5	4	4	4	5	4	5	4	5	4	5	4	5	5	5	5	5	4	5	5	4	5	4	5
1	2	3	4	4	4	4	4	4	4	4	4	4	4	4	4	5	4	5	4	5	4	5	5	4	5	4
1	3	3	5	5	5	5	5	5	5	5	5	5	5	5	5	5	5	5	5	5	5	5	5	5	5	5
1	2	4	5	4	5	4	5	4	5	4	5	4	5	4	5	4	5	4	4	5	4	5	5	4	5	4
1	3	3	5	5	4	5	4	5	5	4	5	5	5	4	4	5	5	4	5	4	4	5	5	5	4	5
2	2	2	5	4	5	4	5	4	5	4	5	4	5	4	5	4	5	4	4	5	4	5	5	4	5	4
1	3	3	4	4	5	5	4	5	3	5	4	4	5	4	4	5	5	4	5	4	5	5	5	4	4	5
1	2	2	4	4	5	4	5	4	5	4	5	4	5	4	5	4	5	4	4	5	4	5	5	4	5	4
2	2	3	3	3	3	4	4	3	3	4	3	4	4	4	4	4	4	4	4	4	4	5	4	4	4	5
2	2	2	5	4	5	5	4	5	4	4	4	4	4	4	4	5	4	5	5	4	5	4	4	5	5	4
1	3	4	3	4	3	3	5	4	3	4	4	4	4	4	4	3	5	5	4	4	5	5	4	4	4	4
1	2	3	4	5	4	5	4	4	4	5	4	4	4	3	4	4	5	5	5	4	4	4	4	4	4	4
2	2	3	4	5	4	5	5	4	4	5	4	3	4	3	4	4	5	5	4	4	5	5	5	5	5	5
2	3	4	4	5	4	5	5	4	4	5	4	4	4	4	4	4	5	5	5	5	5	5	5	5	5	4
2	2	4	3	4	4	4	4	3	3	4	3	4	4	3	4	4	5	5	5	4	5	5	4	5	5	5
2	2	3	4	5	5	4	5	4	5	5	4	4	4	3	4	5	5	5	4	4	4	5	5	5	5	5
2	3	4	4	4	4	5	4	4	4	4	3	4	5	3	4	5	5	5	5	4	4	4	4	4	5	4
2	3	4	4	5	4	5	5	4	5	5	4	4	5	3	4	5	5	5	4	4	4	5	4	4	4	4
2	2	4	3	4	4	4	4	3	4	4	3	4	5	3	4	5	5	5	5	5	5	5	5	5	4	5
2	3	2	4	4	3	3	4	3	4	4	3	3	5	3	5	5	5	4	4	4	4	4	4	4	4	4
2	3	4	4	5	4	4	5	4	5	5	4	4	5	4	5	5	5	5	4	4	5	5	5	5	5	5
1	3	4	3	4	3	5	5	3	5	5	3	3	5	3	4	4	5	5	4	5	4	5	5	4	4	4
2	3	2	3	4	3	3	5	3	4	5	4	4	5	4	5	4	4	4	4	4	4	5	5	4	4	4
2	2	4	3	4	3	5	5	4	5	5	4	4	5	4	5	4	4	4	5	5	4	5	5	3	3	3
2	3	3	3	4	3	3	5	4	4	5	4	4	5	4	5	4	4	4	4	4	4	5	5	4	4	4
1	2	4	3	4	4	4	4	3	5	5	3	3	5	3	5	5	5	5	4	5	4	5	5	3	3	3
2	3	3	4	5	4	5	5	4	5	5	3	3	5	3	5	4	4	4	4	5	4	5	5	5	4	4
2	3	1	3	4	3	4	3	2	4	5	3	4	5	3	5	4	4	4	4	4	4	5	5	4	4	5
2	3	3	3	4	3	3	5	4	5	5	3	4	5	4	4	5	5	5	5	4	5	5	5	5	5	4
2	3	2	4	5	4	5	4	4	5	5	4	5	5	4	4	4	5	5	5	5	3	3	5	5	5	5
2	3	3	4	5	4	4	5	4	5	5	4	3	5	3	4	4	5	5	4	4	5	4	5	3	3	4
2	3	2	2	3	2	3	3	2	3	3	2	2	3	2	3	3	4	4	3	3	3	3	3	2	2	3
2	2	3	4	5	4	4	4	3	5	5	4	4	5	4	4	5	5	4	4	5	4	4	5	5	5	5
2	3	3	4	4	4	5	5	4	5	4	4	4	5	4	4	5	5	5	5	4	4	5	5	3	3	4
2	2	2	4	5	4	4	4	4	5	5	4	4	5	4	5	4	4	4	5	5	4	5	5	4	4	5
2	3	2	4	5	4	5	5	4	4	5	4	4	5	4	5	4	4	4	4	4	4	5	5	4	4	4
2	2	3	3	4	3	4	4	3	4	4	3	3	4	3	3	4	4	4	4	3	4	3	4	3	3	3
2	2	2	3	4	3	4	4	3	5	4	3	3	4	3	4	3	3	3	3	4	3	4	4	3	3	4
2	3	2	4	5	4	4	5	4	4	5	4	4	5	4	5	4	4	4	4	5	4	5	5	4	4	5
2	3	3	4	5	4	5	4	4	4	5	4	4	5	4	5	4	4	4	4	5	4	5	5	4	4	4
2	3	3	2	1	2	2	2	1	2	2	1	1	2	1	2	2	2	2	2	2	2	2	2	2	2	2
2	3	2	4	3	4	4	4	3	3	3	2	3	4	3	3	3	4	4	4	4	4	5	3	4	4	4
2	3	4	4	5	4	5	4	4	5	5	4	4	5	4	5	5	5	5	5	5	5	4	4	5	5	5
2	3	2	3	5	4	5	5	4	4	5	4	4	5	4	5	4	4	4	5	4	5	5	5	5	5	4
2	2	3	4	5	4	5	4	3	5	5	4	4	5	4	4	5	5	5	5	5	5	4	4	5	5	4
2	2	3	4	4	4	5	4	4	5	4	3	4	5	4	4	5	5	5	5	4	5	5	5	5	5	5
2	2	3	3	5	4	5	4	4	4	5	4	4	5	4	5	4	4	4	5	5	5	5	4	5	5	4
2	3	2	4	5	4	5	5	3	5	5	4	4	5	4	4	5	5	5	4	4	4	4	5	5	5	5
2	2	4	3	4	4	5	4	4	4	5	4	4	5	4	5	5	5	5	5	4	4	5	5	5	5	5
1	2	4	4	5	4	5	5	4	5	5	4	5	5	4	4	5	5	5	4	5	5	5	4	5	5	4
2	2	2	4	5	4	5	4	3	4	5	4	4	5	4	5	5	5	5	5	5	5	5	4	5	5	5
1	3	3	4	4	4	4	5	4	5	5	4	5	5	3	5	5	5	5	4	5	5	5	4	5	5	4
1	3	2	4	5	5	5	5	4	4	5	4	4	5	4	4	4	5	5	5	4	4	5	5	5	5	5
1	2	4	3	4	3	4	4	3	3	4	3	3	4	3	3	4	4	4	3	3	3	5	4	5	5	4
1	2	3	4	5	4	5	4	3	5	5	4	4	5	4	4	5	5	5	4	4	4	5	5	5	5	5
1	3	4	4	5	4	4	5	4	5	5	4	4	5	4	4	5	5	5	4	4	4	5	4	5	5	4
1	2	2	4	4	5	5	4	4	4	5	4	4	5	4	4	5	5	5	4	4	4	5	5	5	5	5
1	2	2	4	5	4	4	4	3	5	5	4	4	5	4	4	5	5	5	4	5	5	5	4	5	4	4
1	2	2	4	5	5	4	5	4	4	5	4	4	5	4	4	5	5	5	5	4	4	5	5	5	5	4
